# Supplementary material for: The impact of transitive annotation on the training of taxonomic classifiers
Source: Front Microbiol. 2024 Jan 3;14:1240957. doi: 10.3389/fmicb.2023.1240957 (PMC10792039; doi:10.3389/fmicb.2023.1240957)
Supplement: Supplementary file 2 [file Table_1.XLSX]

## Sheet: Sheet1
Seq-ID	Original Label	New Label	Label of Artificial Sequence	Minimum Number of Transitive Annotations Needed Change Labels	Average Distance to the Decision Boundary
5236_1687	Dorea	Mediterraneibacter	Mediterraneibacter	4	20
3132_5806	Dorea	Mediterraneibacter	Mediterraneibacter	11	20.3333
901_1067	Dorea	Mediterraneibacter	Mediterraneibacter	5	21
7327_457	Dorea	Mediterraneibacter	Mediterraneibacter	13	22.3333
4814_2434	Dorea	Mediterraneibacter	Mediterraneibacter	5	23
3531_803	Dorea	Mediterraneibacter	Mediterraneibacter	5	23.3333
1028_1613	Dorea	Mediterraneibacter	Mediterraneibacter	5
1028_996	Dorea	Mediterraneibacter	Mediterraneibacter	12
1070_922	Dorea	Mediterraneibacter	Mediterraneibacter	10
10_94	Dorea	Mediterraneibacter	Mediterraneibacter	6
1162_1407	Dorea	Mediterraneibacter	Mediterraneibacter	5
1162_3475	Dorea	Mediterraneibacter	Mediterraneibacter	1
1168_1622	Dorea	Mediterraneibacter	Mediterraneibacter	9
1182_3021	Dorea	Mediterraneibacter	Mediterraneibacter	9
1199_556	Dorea	Mediterraneibacter	Mediterraneibacter	14
11_967	Dorea	Mediterraneibacter	Mediterraneibacter	14
1200_588	Dorea	Mediterraneibacter	Mediterraneibacter	1
1211_701	Dorea	Mediterraneibacter	Mediterraneibacter	2
1213_7	Dorea	Mediterraneibacter	Mediterraneibacter	13
121_2254	Dorea	Mediterraneibacter	Mediterraneibacter	5
121_3824	Dorea	Mediterraneibacter	Mediterraneibacter	2
1222_2054	Dorea	Mediterraneibacter	Mediterraneibacter	9
1239_4021	Dorea	Mediterraneibacter	Mediterraneibacter	14
1240_603	Dorea	Mediterraneibacter	Mediterraneibacter	4
1269_2509	Dorea	Mediterraneibacter	Mediterraneibacter	4
1277_1839	Dorea	Mediterraneibacter	Mediterraneibacter	1
1277_473	Dorea	Mediterraneibacter	Mediterraneibacter	14
1285_855	Dorea	Mediterraneibacter	Mediterraneibacter	8
1290_2181	Dorea	Mediterraneibacter	Mediterraneibacter	4
1328_1339	Dorea	Mediterraneibacter	Mediterraneibacter	4
1328_2540	Dorea	Mediterraneibacter	Mediterraneibacter	4
1359_1960	Dorea	Mediterraneibacter	Mediterraneibacter	8
1395_2568	Dorea	Mediterraneibacter	Mediterraneibacter	14
1400_666	Dorea	Mediterraneibacter	Mediterraneibacter	4
1409_1418	Dorea	Mediterraneibacter	Mediterraneibacter	4
141_1267	Dorea	Mediterraneibacter	Mediterraneibacter	3
1435_449	Dorea	Mediterraneibacter	Mediterraneibacter	5
1440_608	Dorea	Mediterraneibacter	Mediterraneibacter	11
145_1490	Dorea	Mediterraneibacter	Mediterraneibacter	2
145_3660	Dorea	Mediterraneibacter	Mediterraneibacter	4
1475_708	Dorea	Mediterraneibacter	Mediterraneibacter	4
1484_1583	Dorea	Mediterraneibacter	Mediterraneibacter	11
1484_971	Dorea	Mediterraneibacter	Mediterraneibacter	5
1489_858	Dorea	Mediterraneibacter	Mediterraneibacter	14
1490_261	Dorea	Mediterraneibacter	Mediterraneibacter	2
1490_2819	Dorea	Mediterraneibacter	Mediterraneibacter	1
1493_273	Dorea	Mediterraneibacter	Mediterraneibacter	3
1497_1200	Dorea	Mediterraneibacter	Mediterraneibacter	14
1497_455	Dorea	Mediterraneibacter	Mediterraneibacter	11
1499_1001	Dorea	Mediterraneibacter	Mediterraneibacter	10
150_3918	Dorea	Mediterraneibacter	Mediterraneibacter	4
1531_1238	Dorea	Mediterraneibacter	Mediterraneibacter	5
1533_878	Dorea	Mediterraneibacter	Mediterraneibacter	5
1573_739	Dorea	Mediterraneibacter	Mediterraneibacter	4
1599_1005	Dorea	Mediterraneibacter	Mediterraneibacter	4
1599_143	Dorea	Mediterraneibacter	Mediterraneibacter	3
1599_2216	Dorea	Mediterraneibacter	Mediterraneibacter	10
1599_2303	Dorea	Mediterraneibacter	Mediterraneibacter	14
1599_539	Dorea	Mediterraneibacter	Mediterraneibacter	5
1642_204	Dorea	Mediterraneibacter	Mediterraneibacter	14
1672_1110	Dorea	Mediterraneibacter	Mediterraneibacter	11
1674_2157	Dorea	Mediterraneibacter	Mediterraneibacter	5
1675_202	Dorea	Mediterraneibacter	Mediterraneibacter	13
1716_1209	Dorea	Mediterraneibacter	Mediterraneibacter	4
1749_2669	Dorea	Mediterraneibacter	Mediterraneibacter	9
1781_1072	Dorea	Mediterraneibacter	Mediterraneibacter	6
1813_4052	Dorea	Mediterraneibacter	Mediterraneibacter	14
183_5253	Dorea	Mediterraneibacter	Mediterraneibacter	8
183_56	Dorea	Mediterraneibacter	Mediterraneibacter	2
1843_3415	Dorea	Mediterraneibacter	Mediterraneibacter	12
1847_3710	Dorea	Mediterraneibacter	Mediterraneibacter	5
1859_1598	Dorea	Mediterraneibacter	Mediterraneibacter	4
1859_1641	Dorea	Mediterraneibacter	Mediterraneibacter	11
1859_2346	Dorea	Mediterraneibacter	Mediterraneibacter	9
185_2431	Dorea	Mediterraneibacter	Mediterraneibacter	4
1866_194	Dorea	Mediterraneibacter	Mediterraneibacter	2
1866_2424	Dorea	Mediterraneibacter	Mediterraneibacter	4
1870_3228	Dorea	Mediterraneibacter	Mediterraneibacter	4
1881_2087	Dorea	Mediterraneibacter	Mediterraneibacter	14
1893_2642	Dorea	Mediterraneibacter	Mediterraneibacter	14
1893_4491	Dorea	Mediterraneibacter	Mediterraneibacter	4
1893_4651	Dorea	Mediterraneibacter	Mediterraneibacter	14
1894_1434	Dorea	Mediterraneibacter	Mediterraneibacter	4
1900_56	Dorea	Mediterraneibacter	Mediterraneibacter	9
1912_1810	Dorea	Mediterraneibacter	Mediterraneibacter	1
1924_406	Dorea	Mediterraneibacter	Mediterraneibacter	4
192_2869	Dorea	Mediterraneibacter	Mediterraneibacter	1
1931_173	Dorea	Mediterraneibacter	Mediterraneibacter	4
193_3102	Dorea	Mediterraneibacter	Mediterraneibacter	10
1940_2009	Dorea	Mediterraneibacter	Mediterraneibacter	1
1944_3704	Dorea	Mediterraneibacter	Mediterraneibacter	15
1958_2527	Dorea	Mediterraneibacter	Mediterraneibacter	5
1960_1541	Dorea	Mediterraneibacter	Mediterraneibacter	1
197_3282	Dorea	Mediterraneibacter	Mediterraneibacter	9
197_6811	Dorea	Mediterraneibacter	Mediterraneibacter	11
2000_1710	Dorea	Mediterraneibacter	Mediterraneibacter	14
2000_3105	Dorea	Mediterraneibacter	Mediterraneibacter	6
2003_3063	Dorea	Mediterraneibacter	Mediterraneibacter	6
2058_345	Dorea	Mediterraneibacter	Mediterraneibacter	4
2058_4124	Dorea	Mediterraneibacter	Mediterraneibacter	5
2093_1586	Dorea	Mediterraneibacter	Mediterraneibacter	9
2097_2570	Dorea	Mediterraneibacter	Mediterraneibacter	2
2103_2379	Dorea	Mediterraneibacter	Mediterraneibacter	5
2153_1469	Dorea	Mediterraneibacter	Mediterraneibacter	4
2210_167	Dorea	Mediterraneibacter	Mediterraneibacter	4
2230_1805	Dorea	Mediterraneibacter	Mediterraneibacter	6
2242_1784	Dorea	Mediterraneibacter	Mediterraneibacter	12
2242_926	Dorea	Mediterraneibacter	Mediterraneibacter	4
2252_2407	Dorea	Mediterraneibacter	Mediterraneibacter	2
2280_1219	Dorea	Mediterraneibacter	Mediterraneibacter	4
2308_3656	Dorea	Mediterraneibacter	Mediterraneibacter	5
2379_3097	Dorea	Mediterraneibacter	Mediterraneibacter	6
2391_2460	Dorea	Mediterraneibacter	Mediterraneibacter	6
2394_3654	Dorea	Mediterraneibacter	Mediterraneibacter	14
2396_515	Dorea	Mediterraneibacter	Mediterraneibacter	1
2400_2040	Dorea	Mediterraneibacter	Mediterraneibacter	11
2413_2195	Dorea	Mediterraneibacter	Mediterraneibacter	2
2423_3863	Dorea	Mediterraneibacter	Mediterraneibacter	4
2432_3732	Dorea	Mediterraneibacter	Mediterraneibacter	1
2436_2112	Dorea	Mediterraneibacter	Mediterraneibacter	1
2442_575	Dorea	Mediterraneibacter	Mediterraneibacter	9
2445_2844	Dorea	Mediterraneibacter	Mediterraneibacter	4
2445_5167	Dorea	Mediterraneibacter	Mediterraneibacter	2
2451_1824	Dorea	Mediterraneibacter	Mediterraneibacter	1
2452_1293	Dorea	Mediterraneibacter	Mediterraneibacter	2
2481_1803	Dorea	Mediterraneibacter	Mediterraneibacter	1
2515_2584	Dorea	Mediterraneibacter	Mediterraneibacter	5
2515_902	Dorea	Mediterraneibacter	Mediterraneibacter	2
2518_2459	Dorea	Mediterraneibacter	Mediterraneibacter	14
2521_2029	Dorea	Mediterraneibacter	Mediterraneibacter	1
2537_1144	Dorea	Mediterraneibacter	Mediterraneibacter	1
2537_4975	Dorea	Mediterraneibacter	Mediterraneibacter	4
2559_2380	Dorea	Mediterraneibacter	Mediterraneibacter	9
2561_1757	Dorea	Mediterraneibacter	Mediterraneibacter	14
2562_603	Dorea	Mediterraneibacter	Mediterraneibacter	5
256_7769	Dorea	Mediterraneibacter	Mediterraneibacter	11
2584_1758	Dorea	Mediterraneibacter	Mediterraneibacter	1
2584_1926	Dorea	Mediterraneibacter	Mediterraneibacter	14
2584_2597	Dorea	Mediterraneibacter	Mediterraneibacter	11
2584_518	Dorea	Mediterraneibacter	Mediterraneibacter	4
2584_5682	Dorea	Mediterraneibacter	Mediterraneibacter	9
2584_6070	Dorea	Mediterraneibacter	Mediterraneibacter	2
2600_1124	Dorea	Mediterraneibacter	Mediterraneibacter	1
2600_3737	Dorea	Mediterraneibacter	Mediterraneibacter	14
2637_3954	Dorea	Mediterraneibacter	Mediterraneibacter	11
2648_2264	Dorea	Mediterraneibacter	Mediterraneibacter	1
2648_5998	Dorea	Mediterraneibacter	Mediterraneibacter	1
2654_2513	Dorea	Mediterraneibacter	Mediterraneibacter	14
2654_5800	Dorea	Mediterraneibacter	Mediterraneibacter	1
2663_3139	Dorea	Mediterraneibacter	Mediterraneibacter	1
2675_5017	Dorea	Mediterraneibacter	Mediterraneibacter	1
2675_5261	Dorea	Mediterraneibacter	Mediterraneibacter	4
2690_354	Dorea	Mediterraneibacter	Mediterraneibacter	9
2714_3435	Dorea	Mediterraneibacter	Mediterraneibacter	4
2714_5300	Dorea	Mediterraneibacter	Mediterraneibacter	10
2722_918	Dorea	Mediterraneibacter	Mediterraneibacter	1
2804_2344	Dorea	Mediterraneibacter	Mediterraneibacter	8
2804_6421	Dorea	Mediterraneibacter	Mediterraneibacter	11
2808_3831	Dorea	Mediterraneibacter	Mediterraneibacter	1
2845_3153	Dorea	Mediterraneibacter	Mediterraneibacter	9
2877_2296	Dorea	Mediterraneibacter	Mediterraneibacter	4
2935_159	Dorea	Mediterraneibacter	Mediterraneibacter	4
2956_2189	Dorea	Mediterraneibacter	Mediterraneibacter	2
2956_2631	Dorea	Mediterraneibacter	Mediterraneibacter	9
2989_715	Dorea	Mediterraneibacter	Mediterraneibacter	14
300_5840	Dorea	Mediterraneibacter	Mediterraneibacter	1
3077_3345	Dorea	Mediterraneibacter	Mediterraneibacter	3
3077_594	Dorea	Mediterraneibacter	Mediterraneibacter	2
3099_2901	Dorea	Mediterraneibacter	Mediterraneibacter	4
3111_3713	Dorea	Mediterraneibacter	Mediterraneibacter	1
3111_4721	Dorea	Mediterraneibacter	Mediterraneibacter	14
3114_1000	Dorea	Mediterraneibacter	Mediterraneibacter	2
3122_957	Dorea	Mediterraneibacter	Mediterraneibacter	4
3132_1293	Dorea	Mediterraneibacter	Mediterraneibacter	2
3151_106	Dorea	Mediterraneibacter	Mediterraneibacter	1
3170_1087	Dorea	Mediterraneibacter	Mediterraneibacter	1
3177_1496	Dorea	Mediterraneibacter	Mediterraneibacter	1
3180_2313	Dorea	Mediterraneibacter	Mediterraneibacter	1
3204_2581	Dorea	Mediterraneibacter	Mediterraneibacter	14
3213_3729	Dorea	Mediterraneibacter	Mediterraneibacter	14
3277_1325	Dorea	Mediterraneibacter	Mediterraneibacter	1
3277_560	Dorea	Mediterraneibacter	Mediterraneibacter	6
3280_2665	Dorea	Mediterraneibacter	Mediterraneibacter	5
3295_575	Dorea	Mediterraneibacter	Mediterraneibacter	9
3308_2790	Dorea	Mediterraneibacter	Mediterraneibacter	9
3309_2999	Dorea	Mediterraneibacter	Mediterraneibacter	3
3313_1884	Dorea	Mediterraneibacter	Mediterraneibacter	1
3313_2457	Dorea	Mediterraneibacter	Mediterraneibacter	5
3321_1900	Dorea	Mediterraneibacter	Mediterraneibacter	4
3327_959	Dorea	Mediterraneibacter	Mediterraneibacter	14
3336_4136	Dorea	Mediterraneibacter	Mediterraneibacter	1
3344_2085	Dorea	Mediterraneibacter	Mediterraneibacter	4
3344_4052	Dorea	Mediterraneibacter	Mediterraneibacter	3
3346_2759	Dorea	Mediterraneibacter	Mediterraneibacter	14
3355_4362	Dorea	Mediterraneibacter	Mediterraneibacter	1
3357_1754	Dorea	Mediterraneibacter	Mediterraneibacter	9
33_4147	Dorea	Mediterraneibacter	Mediterraneibacter	1
3400_1810	Dorea	Mediterraneibacter	Mediterraneibacter	5
3400_2008	Dorea	Mediterraneibacter	Mediterraneibacter	4
3408_2321	Dorea	Mediterraneibacter	Mediterraneibacter	9
3437_5587	Dorea	Mediterraneibacter	Mediterraneibacter	9
3442_863	Dorea	Mediterraneibacter	Mediterraneibacter	13
3447_4180	Dorea	Mediterraneibacter	Mediterraneibacter	16
3458_1886	Dorea	Mediterraneibacter	Mediterraneibacter	4
3472_54	Dorea	Mediterraneibacter	Mediterraneibacter	5
3482_1537	Dorea	Mediterraneibacter	Mediterraneibacter	11
3500_1137	Dorea	Mediterraneibacter	Mediterraneibacter	14
3500_1721	Dorea	Mediterraneibacter	Mediterraneibacter	5
3500_4221	Dorea	Mediterraneibacter	Mediterraneibacter	14
3505_2713	Dorea	Mediterraneibacter	Mediterraneibacter	11
3517_1538	Dorea	Mediterraneibacter	Mediterraneibacter	9
3536_1365	Dorea	Mediterraneibacter	Mediterraneibacter	11
3536_260	Dorea	Blautia	Blautia	19
3558_465	Dorea	Mediterraneibacter	Mediterraneibacter	4
3560_2035	Dorea	Mediterraneibacter	Mediterraneibacter	1
3560_2860	Dorea	Mediterraneibacter	Mediterraneibacter	4
3560_3050	Dorea	Mediterraneibacter	Mediterraneibacter	14
3569_387	Dorea	Mediterraneibacter	Mediterraneibacter	14
3587_93	Dorea	Mediterraneibacter	Mediterraneibacter	10
3600_323	Dorea	Mediterraneibacter	Mediterraneibacter	9
3612_23	Dorea	Mediterraneibacter	Mediterraneibacter	1
3619_1354	Dorea	Mediterraneibacter	Mediterraneibacter	8
3634_1232	Dorea	Mediterraneibacter	Mediterraneibacter	8
3634_3233	Dorea	Mediterraneibacter	Mediterraneibacter	8
3657_4914	Dorea	Mediterraneibacter	Mediterraneibacter	6
3746_1133	Dorea	Mediterraneibacter	Mediterraneibacter	6
3746_901	Dorea	Mediterraneibacter	Mediterraneibacter	14
374_1179	Dorea	Mediterraneibacter	Mediterraneibacter	6
3784_1410	Dorea	Mediterraneibacter	Mediterraneibacter	3
3787_2056	Dorea	Mediterraneibacter	Mediterraneibacter	1
3789_2258	Dorea	Mediterraneibacter	Mediterraneibacter	1
3838_863	Dorea	Mediterraneibacter	Mediterraneibacter	9
3849_5129	Dorea	Mediterraneibacter	Mediterraneibacter	4
38_5322	Dorea	Mediterraneibacter	Mediterraneibacter	11
3961_2311	Dorea	Mediterraneibacter	Mediterraneibacter	13
3979_5900	Dorea	Mediterraneibacter	Mediterraneibacter	14
4018_5602	Dorea	Mediterraneibacter	Mediterraneibacter	12
4025_1015	Dorea	Mediterraneibacter	Mediterraneibacter	10
4025_814	Dorea	Mediterraneibacter	Mediterraneibacter	9
4026_1070	Dorea	Mediterraneibacter	Mediterraneibacter	14
4035_1674	Dorea	Mediterraneibacter	Mediterraneibacter	4
4035_2023	Dorea	Mediterraneibacter	Mediterraneibacter	9
4041_1430	Dorea	Mediterraneibacter	Mediterraneibacter	13
404_4992	Dorea	Mediterraneibacter	Mediterraneibacter	13
4051_3143	Dorea	Mediterraneibacter	Mediterraneibacter	4
4077_114	Dorea	Mediterraneibacter	Mediterraneibacter	11
4090_1375	Dorea	Mediterraneibacter	Mediterraneibacter	10
4091_2624	Dorea	Mediterraneibacter	Mediterraneibacter	4
4104_1036	Dorea	Mediterraneibacter	Mediterraneibacter	1
4121_1023	Dorea	Mediterraneibacter	Mediterraneibacter	13
4128_3494	Dorea	Mediterraneibacter	Mediterraneibacter	8
4128_810	Dorea	Mediterraneibacter	Mediterraneibacter	5
4141_1075	Dorea	Mediterraneibacter	Mediterraneibacter	12
4165_1977	Dorea	Mediterraneibacter	Mediterraneibacter	1
4182_734	Dorea	Mediterraneibacter	Mediterraneibacter	4
419_4092	Dorea	Mediterraneibacter	Mediterraneibacter	4
4206_3669	Dorea	Mediterraneibacter	Mediterraneibacter	10
4207_530	Dorea	Mediterraneibacter	Mediterraneibacter	1
4209_2258	Dorea	Mediterraneibacter	Mediterraneibacter	3
4209_800	Dorea	Mediterraneibacter	Mediterraneibacter	5
4209_917	Dorea	Mediterraneibacter	Mediterraneibacter	8
4217_2591	Dorea	Mediterraneibacter	Mediterraneibacter	5
4218_23	Dorea	Mediterraneibacter	Mediterraneibacter	5
4221_3877	Dorea	Mediterraneibacter	Mediterraneibacter	4
4221_4960	Dorea	Mediterraneibacter	Mediterraneibacter	14
4239_4507	Dorea	Mediterraneibacter	Mediterraneibacter	4
4262_1555	Dorea	Phocoenobacter	Mediterraneibacter	15
4280_3393	Dorea	Mediterraneibacter	Mediterraneibacter	5
4280_4713	Dorea	Mediterraneibacter	Mediterraneibacter	4
4297_362	Dorea	Mediterraneibacter	Mediterraneibacter	14
4304_3000	Dorea	Mediterraneibacter	Mediterraneibacter	9
4314_4302	Dorea	Mediterraneibacter	Mediterraneibacter	6
4322_2935	Dorea	Mediterraneibacter	Mediterraneibacter	2
4347_576	Dorea	Mediterraneibacter	Mediterraneibacter	5
438_1396	Dorea	Mediterraneibacter	Mediterraneibacter	6
4407_1743	Dorea	Mediterraneibacter	Mediterraneibacter	4
4414_1598	Dorea	Mediterraneibacter	Mediterraneibacter	4
4441_3683	Dorea	Mediterraneibacter	Mediterraneibacter	5
4443_3533	Dorea	Mediterraneibacter	Mediterraneibacter	14
4482_1287	Dorea	Mediterraneibacter	Mediterraneibacter	6
4508_312	Dorea	Mediterraneibacter	Mediterraneibacter	14
4514_853	Dorea	Mediterraneibacter	Mediterraneibacter	1
4521_1166	Dorea	Mediterraneibacter	Mediterraneibacter	2
4521_4440	Dorea	Mediterraneibacter	Mediterraneibacter	1
4521_4458	Dorea	Mediterraneibacter	Mediterraneibacter	10
4587_3246	Dorea	Mediterraneibacter	Mediterraneibacter	9
4589_844	Dorea	Mediterraneibacter	Mediterraneibacter	11
458_1029	Dorea	Mediterraneibacter	Mediterraneibacter	9
4590_2121	Dorea	Mediterraneibacter	Mediterraneibacter	14
4607_387	Dorea	Mediterraneibacter	Mediterraneibacter	10
4609_1773	Dorea	Mediterraneibacter	Mediterraneibacter	5
4611_708	Dorea	Mediterraneibacter	Mediterraneibacter	2
4612_3703	Dorea	Mediterraneibacter	Mediterraneibacter	9
4619_3061	Dorea	Mediterraneibacter	Mediterraneibacter	5
4646_2022	Dorea	Mediterraneibacter	Mediterraneibacter	9
4646_2158	Dorea	Mediterraneibacter	Mediterraneibacter	1
4646_2803	Dorea	Mediterraneibacter	Mediterraneibacter	4
4646_2970	Dorea	Mediterraneibacter	Mediterraneibacter	2
4646_916	Dorea	Mediterraneibacter	Mediterraneibacter	4
4652_2301	Dorea	Mediterraneibacter	Mediterraneibacter	6
4655_950	Dorea	Mediterraneibacter	Mediterraneibacter	8
465_4092	Dorea	Mediterraneibacter	Mediterraneibacter	9
4660_447	Dorea	Mediterraneibacter	Mediterraneibacter	3
4701_1523	Dorea	Mediterraneibacter	Mediterraneibacter	11
4702_368	Dorea	Mediterraneibacter	Mediterraneibacter	4
4711_544	Dorea	Mediterraneibacter	Mediterraneibacter	9
4720_13	Dorea	Mediterraneibacter	Mediterraneibacter	4
4726_578	Dorea	Mediterraneibacter	Mediterraneibacter	14
4727_352	Dorea	Mediterraneibacter	Mediterraneibacter	6
4732_1439	Dorea	Mediterraneibacter	Mediterraneibacter	1
4737_102	Dorea	Mediterraneibacter	Mediterraneibacter	6
4741_984	Dorea	Mediterraneibacter	Mediterraneibacter	13
4746_1332	Dorea	Mediterraneibacter	Mediterraneibacter	4
4746_1786	Dorea	Mediterraneibacter	Mediterraneibacter	9
4748_1460	Dorea	Mediterraneibacter	Mediterraneibacter	9
4756_447	Dorea	Mediterraneibacter	Mediterraneibacter	9
476_4625	Dorea	Mediterraneibacter	Mediterraneibacter	9
4778_550	Dorea	Mediterraneibacter	Mediterraneibacter	9
4782_686	Dorea	Mediterraneibacter	Mediterraneibacter	9
4795_2803	Dorea	Mediterraneibacter	Mediterraneibacter	9
4800_2852	Dorea	Mediterraneibacter	Mediterraneibacter	8
4811_124	Dorea	Mediterraneibacter	Mediterraneibacter	6
4814_296	Dorea	Mediterraneibacter	Mediterraneibacter	8
4823_1138	Dorea	Mediterraneibacter	Mediterraneibacter	5
4825_3534	Dorea	Mediterraneibacter	Mediterraneibacter	11
4839_115	Dorea	Mediterraneibacter	Mediterraneibacter	4
4839_2218	Dorea	Mediterraneibacter	Mediterraneibacter	1
4839_952	Dorea	Mediterraneibacter	Mediterraneibacter	5
4865_2592	Dorea	Mediterraneibacter	Mediterraneibacter	10
4877_136	Dorea	Mediterraneibacter	Mediterraneibacter	10
4913_1853	Dorea	Mediterraneibacter	Mediterraneibacter	14
4923_1741	Dorea	Mediterraneibacter	Mediterraneibacter	6
4939_1797	Dorea	Mediterraneibacter	Mediterraneibacter	13
4948_1594	Dorea	Mediterraneibacter	Mediterraneibacter	9
4962_2443	Dorea	Mediterraneibacter	Mediterraneibacter	6
4976_279	Dorea	Mediterraneibacter	Mediterraneibacter	4
4978_297	Dorea	Mediterraneibacter	Mediterraneibacter	9
5039_977	Dorea	Mediterraneibacter	Mediterraneibacter	14
5050_1175	Dorea	Mediterraneibacter	Mediterraneibacter	6
5099_1228	Dorea	Mediterraneibacter	Mediterraneibacter	10
5103_492	Dorea	Mediterraneibacter	Mediterraneibacter	4
5120_1648	Dorea	Mediterraneibacter	Mediterraneibacter	9
5185_915	Dorea	Mediterraneibacter	Mediterraneibacter	8
5186_2391	Dorea	Mediterraneibacter	Mediterraneibacter	5
5189_1414	Dorea	Mediterraneibacter	Mediterraneibacter	4
5203_817	Dorea	Mediterraneibacter	Mediterraneibacter	4
5235_504	Dorea	Mediterraneibacter	Mediterraneibacter	5
5237_2217	Dorea	Mediterraneibacter	Mediterraneibacter	13
5246_173	Dorea	Mediterraneibacter	Mediterraneibacter	4
5264_42	Dorea	Mediterraneibacter	Mediterraneibacter	6
5276_1119	Dorea	Mediterraneibacter	Mediterraneibacter	3
5338_698	Dorea	Mediterraneibacter	Mediterraneibacter	13
5346_140	Dorea	Mediterraneibacter	Mediterraneibacter	1
5360_1263	Dorea	Mediterraneibacter	Mediterraneibacter	4
5363_2010	Dorea	Mediterraneibacter	Mediterraneibacter	9
5365_529	Dorea	Mediterraneibacter	Mediterraneibacter	5
537_905	Dorea	Mediterraneibacter	Mediterraneibacter	9
5423_529	Dorea	Mediterraneibacter	Mediterraneibacter	1
5429_793	Dorea	Mediterraneibacter	Mediterraneibacter	1
544_2865	Dorea	Mediterraneibacter	Mediterraneibacter	13
5503_984	Dorea	Mediterraneibacter	Mediterraneibacter	1
5623_151	Dorea	Mediterraneibacter	Mediterraneibacter	8
5625_912	Dorea	Mediterraneibacter	Mediterraneibacter	2
5658_326	Dorea	Mediterraneibacter	Mediterraneibacter	2
566_4034	Dorea	Mediterraneibacter	Mediterraneibacter	9
5687_25	Dorea	Mediterraneibacter	Mediterraneibacter	14
5701_281	Dorea	Mediterraneibacter	Mediterraneibacter	13
5730_1419	Dorea	Mediterraneibacter	Mediterraneibacter	9
5753_540	Dorea	Mediterraneibacter	Mediterraneibacter	4
5768_793	Dorea	Mediterraneibacter	Mediterraneibacter	6
5813_1865	Dorea	Mediterraneibacter	Mediterraneibacter	9
583_2016	Dorea	Mediterraneibacter	Mediterraneibacter	9
585_1905	Dorea	Mediterraneibacter	Mediterraneibacter	13
585_293	Dorea	Mediterraneibacter	Mediterraneibacter	14
585_3242	Dorea	Mediterraneibacter	Mediterraneibacter	4
5861_883	Dorea	Mediterraneibacter	Mediterraneibacter	5
5868_1710	Dorea	Mediterraneibacter	Mediterraneibacter	3
5879_1685	Dorea	Mediterraneibacter	Mediterraneibacter	6
587_2447	Dorea	Mediterraneibacter	Mediterraneibacter	1
587_309	Dorea	Mediterraneibacter	Mediterraneibacter	4
5883_266	Dorea	Mediterraneibacter	Mediterraneibacter	2
5885_592	Dorea	Mediterraneibacter	Mediterraneibacter	9
5886_1436	Dorea	Mediterraneibacter	Mediterraneibacter	5
5890_534	Dorea	Mediterraneibacter	Mediterraneibacter	8
5912_1596	Dorea	Mediterraneibacter	Mediterraneibacter	9
5966_164	Dorea	Mediterraneibacter	Mediterraneibacter	1
596_315	Dorea	Mediterraneibacter	Mediterraneibacter	4
5982_2160	Dorea	Mediterraneibacter	Mediterraneibacter	6
5982_2175	Dorea	Mediterraneibacter	Mediterraneibacter	6
6015_422	Dorea	Mediterraneibacter	Mediterraneibacter	9
6049_2140	Dorea	Mediterraneibacter	Mediterraneibacter	9
6051_1913	Dorea	Mediterraneibacter	Mediterraneibacter	8
6051_2209	Dorea	Mediterraneibacter	Mediterraneibacter	5
6061_2301	Dorea	Mediterraneibacter	Mediterraneibacter	8
6072_108	Dorea	Mediterraneibacter	Mediterraneibacter	3
6072_214	Dorea	Mediterraneibacter	Mediterraneibacter	4
6072_2774	Dorea	Mediterraneibacter	Mediterraneibacter	9
6072_384	Dorea	Mediterraneibacter	Mediterraneibacter	13
6078_1769	Dorea	Mediterraneibacter	Mediterraneibacter	9
6082_1421	Dorea	Mediterraneibacter	Mediterraneibacter	1
6082_1482	Dorea	Mediterraneibacter	Mediterraneibacter	4
6087_1536	Dorea	Mediterraneibacter	Mediterraneibacter	5
6121_2548	Dorea	Mediterraneibacter	Mediterraneibacter	14
6121_2798	Dorea	Mediterraneibacter	Mediterraneibacter	5
6163_2343	Dorea	Mediterraneibacter	Mediterraneibacter	2
6167_3583	Dorea	Mediterraneibacter	Mediterraneibacter	14
6215_3347	Dorea	Mediterraneibacter	Mediterraneibacter	2
622_1444	Dorea	Mediterraneibacter	Mediterraneibacter	10
622_1498	Dorea	Mediterraneibacter	Mediterraneibacter	14
622_2973	Dorea	Mediterraneibacter	Mediterraneibacter	4
6234_698	Dorea	Mediterraneibacter	Mediterraneibacter	3
6235_2337	Dorea	Mediterraneibacter	Mediterraneibacter	14
6238_2935	Dorea	Mediterraneibacter	Mediterraneibacter	5
6238_756	Dorea	Mediterraneibacter	Mediterraneibacter	6
6240_1246	Dorea	Mediterraneibacter	Mediterraneibacter	5
6254_2510	Dorea	Mediterraneibacter	Mediterraneibacter	13
6254_665	Dorea	Mediterraneibacter	Mediterraneibacter	1
6266_2332	Dorea	Mediterraneibacter	Mediterraneibacter	8
6294_2899	Dorea	Mediterraneibacter	Mediterraneibacter	4
6296_2001	Dorea	Mediterraneibacter	Mediterraneibacter	5
6316_562	Dorea	Mediterraneibacter	Mediterraneibacter	11
631_29	Dorea	Mediterraneibacter	Mediterraneibacter	5
6336_1509	Dorea	Mediterraneibacter	Mediterraneibacter	2
6348_454	Dorea	Mediterraneibacter	Mediterraneibacter	13
638_3669	Dorea	Mediterraneibacter	Mediterraneibacter	15
6418_1075	Dorea	Mediterraneibacter	Mediterraneibacter	13
6477_989	Dorea	Mediterraneibacter	Mediterraneibacter	4
6504_292	Dorea	Mediterraneibacter	Mediterraneibacter	10
6524_3118	Dorea	Mediterraneibacter	Mediterraneibacter	6
6525_418	Dorea	Mediterraneibacter	Mediterraneibacter	4
6534_1010	Dorea	Mediterraneibacter	Mediterraneibacter	4
6535_322	Dorea	Mediterraneibacter	Mediterraneibacter	4
6535_856	Dorea	Mediterraneibacter	Mediterraneibacter	14
6547_921	Dorea	Mediterraneibacter	Mediterraneibacter	11
6560_804	Dorea	Mediterraneibacter	Mediterraneibacter	5
6561_3220	Dorea	Mediterraneibacter	Mediterraneibacter	1
6585_305	Dorea	Mediterraneibacter	Mediterraneibacter	5
6586_1744	Dorea	Mediterraneibacter	Mediterraneibacter	5
658_3514	Dorea	Mediterraneibacter	Mediterraneibacter	11
6592_3189	Dorea	Mediterraneibacter	Mediterraneibacter	11
6597_2791	Dorea	Mediterraneibacter	Mediterraneibacter	4
660_1312	Dorea	Mediterraneibacter	Mediterraneibacter	13
6620_2448	Dorea	Mediterraneibacter	Mediterraneibacter	10
6648_2537	Dorea	Mediterraneibacter	Mediterraneibacter	14
6672_2671	Dorea	Mediterraneibacter	Mediterraneibacter	3
6694_3097	Dorea	Mediterraneibacter	Mediterraneibacter	9
6699_2505	Dorea	Mediterraneibacter	Mediterraneibacter	1
6730_3808	Dorea	Mediterraneibacter	Mediterraneibacter	11
6738_2135	Dorea	Mediterraneibacter	Mediterraneibacter	2
6738_3362	Dorea	Mediterraneibacter	Mediterraneibacter	4
6738_4070	Dorea	Mediterraneibacter	Mediterraneibacter	1
6738_4847	Dorea	Mediterraneibacter	Mediterraneibacter	4
6738_5171	Dorea	Mediterraneibacter	Mediterraneibacter	4
674_2050	Dorea	Mediterraneibacter	Mediterraneibacter	4
674_2096	Dorea	Mediterraneibacter	Mediterraneibacter	14
6750_1554	Dorea	Mediterraneibacter	Mediterraneibacter	5
6752_3422	Dorea	Mediterraneibacter	Mediterraneibacter	4
6764_3004	Dorea	Mediterraneibacter	Mediterraneibacter	3
678_599	Dorea	Mediterraneibacter	Mediterraneibacter	11
6828_2766	Dorea	Mediterraneibacter	Mediterraneibacter	5
6873_1886	Dorea	Mediterraneibacter	Mediterraneibacter	5
6877_166	Dorea	Mediterraneibacter	Mediterraneibacter	1
6881_1634	Dorea	Mediterraneibacter	Mediterraneibacter	4
694_273	Dorea	Mediterraneibacter	Mediterraneibacter	9
694_812	Dorea	Mediterraneibacter	Mediterraneibacter	5
7001_1305	Dorea	Mediterraneibacter	Mediterraneibacter	1
7049_1087	Dorea	Mediterraneibacter	Mediterraneibacter	2
704_1321	Dorea	Mediterraneibacter	Mediterraneibacter	2
7098_2218	Dorea	Mediterraneibacter	Mediterraneibacter	6
710_839	Dorea	Mediterraneibacter	Mediterraneibacter	4
7113_1998	Dorea	Mediterraneibacter	Mediterraneibacter	2
7113_3340	Dorea	Mediterraneibacter	Mediterraneibacter	2
7135_497	Dorea	Mediterraneibacter	Mediterraneibacter	4
7139_6043	Dorea	Mediterraneibacter	Mediterraneibacter	2
714_744	Dorea	Mediterraneibacter	Mediterraneibacter	12
7156_2190	Dorea	Mediterraneibacter	Mediterraneibacter	1
716_1209	Dorea	Mediterraneibacter	Mediterraneibacter	9
7171_106	Dorea	Mediterraneibacter	Mediterraneibacter	13
7175_2756	Dorea	Mediterraneibacter	Mediterraneibacter	15
7175_863	Dorea	Mediterraneibacter	Mediterraneibacter	2
7188_3427	Dorea	Mediterraneibacter	Mediterraneibacter	9
71_1138	Dorea	Mediterraneibacter	Mediterraneibacter	9
7225_4483	Dorea	Mediterraneibacter	Mediterraneibacter	4
7225_4556	Dorea	Mediterraneibacter	Mediterraneibacter	5
7228_4723	Dorea	Mediterraneibacter	Mediterraneibacter	4
7228_5904	Dorea	Mediterraneibacter	Mediterraneibacter	9
722_2151	Dorea	Mediterraneibacter	Mediterraneibacter	4
722_4664	Dorea	Mediterraneibacter	Mediterraneibacter	4
7247_3794	Dorea	Mediterraneibacter	Mediterraneibacter	14
7270_7256	Dorea	Mediterraneibacter	Mediterraneibacter	4
7275_5530	Dorea	Mediterraneibacter	Mediterraneibacter	4
7290_1976	Dorea	Mediterraneibacter	Mediterraneibacter	14
729_2294	Dorea	Mediterraneibacter	Mediterraneibacter	14
7304_3569	Dorea	Mediterraneibacter	Mediterraneibacter	1
7304_3826	Dorea	Mediterraneibacter	Mediterraneibacter	6
7314_2960	Dorea	Mediterraneibacter	Mediterraneibacter	11
7328_781	Dorea	Mediterraneibacter	Mediterraneibacter	6
7337_3208	Dorea	Mediterraneibacter	Mediterraneibacter	2
7343_1068	Dorea	Mediterraneibacter	Mediterraneibacter	9
734_2685	Dorea	Mediterraneibacter	Mediterraneibacter	6
7365_3089	Dorea	Mediterraneibacter	Mediterraneibacter	3
7368_2685	Dorea	Mediterraneibacter	Mediterraneibacter	1
7368_841	Dorea	Mediterraneibacter	Mediterraneibacter	6
7370_453	Dorea	Mediterraneibacter	Mediterraneibacter	1
7382_5094	Dorea	Mediterraneibacter	Mediterraneibacter	12
7390_4460	Dorea	Mediterraneibacter	Mediterraneibacter	12
7392_494	Dorea	Mediterraneibacter	Mediterraneibacter	4
7419_2188	Dorea	Mediterraneibacter	Mediterraneibacter	3
7424_4886	Dorea	Mediterraneibacter	Mediterraneibacter	8
7446_214	Dorea	Mediterraneibacter	Mediterraneibacter	4
7446_2221	Dorea	Mediterraneibacter	Mediterraneibacter	12
7446_748	Dorea	Mediterraneibacter	Mediterraneibacter	4
7449_2782	Dorea	Mediterraneibacter	Mediterraneibacter	11
7468_1405	Dorea	Mediterraneibacter	Mediterraneibacter	11
7468_521	Dorea	Mediterraneibacter	Mediterraneibacter	6
7499_4218	Dorea	Mediterraneibacter	Mediterraneibacter	10
754_2970	Dorea	Mediterraneibacter	Mediterraneibacter	4
7578_2615	Dorea	Mediterraneibacter	Mediterraneibacter	9
7601_2267	Dorea	Mediterraneibacter	Mediterraneibacter	9
7622_4473	Dorea	Mediterraneibacter	Mediterraneibacter	4
7637_870	Dorea	Mediterraneibacter	Mediterraneibacter	1
765_2735	Dorea	Mediterraneibacter	Mediterraneibacter	13
767_718	Dorea	Mediterraneibacter	Mediterraneibacter	14
776_2314	Dorea	Mediterraneibacter	Mediterraneibacter	11
787_2098	Dorea	Mediterraneibacter	Mediterraneibacter	3
799_5478	Dorea	Mediterraneibacter	Mediterraneibacter	8
80_4350	Dorea	Mediterraneibacter	Mediterraneibacter	2
813_4042	Dorea	Mediterraneibacter	Mediterraneibacter	2
815_1193	Dorea	Mediterraneibacter	Mediterraneibacter	12
815_2907	Dorea	Mediterraneibacter	Mediterraneibacter	3
815_3983	Dorea	Mediterraneibacter	Mediterraneibacter	13
826_4295	Dorea	Mediterraneibacter	Mediterraneibacter	5
853_2558	Dorea	Mediterraneibacter	Mediterraneibacter	14
854_4250	Dorea	Mediterraneibacter	Mediterraneibacter	2
872_5293	Dorea	Mediterraneibacter	Mediterraneibacter	9
879_1215	Dorea	Mediterraneibacter	Mediterraneibacter	1
879_2967	Dorea	Mediterraneibacter	Mediterraneibacter	8
887_1415	Dorea	Mediterraneibacter	Mediterraneibacter	6
891_2309	Dorea	Mediterraneibacter	Mediterraneibacter	1
901_2735	Dorea	Mediterraneibacter	Mediterraneibacter	14
912_958	Dorea	Mediterraneibacter	Mediterraneibacter	4
924_3723	Dorea	Mediterraneibacter	Mediterraneibacter	9
93_1817	Dorea	Mediterraneibacter	Mediterraneibacter	9
93_2001	Dorea	Mediterraneibacter	Mediterraneibacter	13
93_2132	Dorea	Mediterraneibacter	Mediterraneibacter	1
948_542	Dorea	Mediterraneibacter	Mediterraneibacter	4
949_707	Dorea	Mediterraneibacter	Mediterraneibacter	6
